# Supplementary material for: Vertex model with internal dissipation enables sustained flows
Source: Nat Commun. 2025 Jan 9;16:530. doi: 10.1038/s41467-025-55820-2 (PMC11718050; doi:10.1038/s41467-025-55820-2)
Supplement: Supplementary file 8 — Source Data [file 41467_2025_55820_MOESM8_ESM.xlsx]

## Sheet: Figure 2c
x	y	v_x	director angle
0.537285	0.465302	-0.000154637	-0.495078
0.537285	1.39591	-0.000721638	0.340437
0.537285	2.32651	-0.000227667	0.831335
0.537285	3.25712	9.3127e-05	0.240925
0.537285	4.18772	9.74323e-05	0.349736
0.537285	5.11833	0.000285568	-1.33356
0.537285	6.04893	-1.75507e-05	-0.960461
0.537285	6.97954	-7.24319e-05	1.51165
0.537285	7.91014	-3.86331e-05	0.0306617
0.537285	8.84075	-0.00013549	-0.174259
0.537285	9.77135	-0.000432523	0.801218
0.537285	10.702	-9.6137e-05	0.698601
0.537285	11.6326	0.000135076	0.57991
0.537285	12.5632	4.96425e-05	-0.441056
1.61185	0.465302	-0.000422988	-0.465531
1.61185	1.39591	-0.000547025	0.391033
1.61185	2.32651	-3.11222e-05	0.950123
1.61185	3.25712	2.03804e-05	0.189769
1.61185	4.18772	0.000118352	0.904831
1.61185	5.11833	-8.84077e-05	0.960267
1.61185	6.04893	4.78828e-05	-1.03688
1.61185	6.97954	0.00010694	0.739136
1.61185	7.91014	0.000263013	0.061085
1.61185	8.84075	6.44792e-05	-0.411887
1.61185	9.77135	-6.27276e-06	-1.11587
1.61185	10.702	-0.000107889	0.846649
1.61185	11.6326	0.000426554	0.477798
1.61185	12.5632	0.00010096	-0.439878
2.68642	0.465302	-0.000286048	-0.438661
2.68642	1.39591	-0.000571686	0.506852
2.68642	2.32651	0.00014704	1.08043
2.68642	3.25712	0.000148524	0.818327
2.68642	4.18772	0.000389165	-1.20484
2.68642	5.11833	-0.000169767	-1.5412
2.68642	6.04893	-0.00012059	0.838057
2.68642	6.97954	-0.000246601	1.43281
2.68642	7.91014	0.000125882	0.352662
2.68642	8.84075	-0.000133209	1.47613
2.68642	9.77135	5.16953e-05	0.411943
2.68642	10.702	3.40505e-05	1.03301
2.68642	11.6326	0.000452946	0.427932
2.68642	12.5632	0.000307024	-0.45812
3.76099	0.465302	-0.000525298	-0.442377
3.76099	1.39591	-0.000356154	0.416256
3.76099	2.32651	5.12724e-05	1.10996
3.76099	3.25712	0.000163545	-0.924377
3.76099	4.18772	-0.000117984	-0.743544
3.76099	5.11833	0.000104865	0.241862
3.76099	6.04893	0.000231421	0.0224919
3.76099	6.97954	-4.52789e-05	-0.379318
3.76099	7.91014	-0.000131019	-0.318063
3.76099	8.84075	-0.000257832	0.150725
3.76099	9.77135	-6.29506e-05	0.43065
3.76099	10.702	-4.93679e-05	0.902224
3.76099	11.6326	0.000226864	0.499805
3.76099	12.5632	0.000486051	-0.433009
4.83556	0.465302	-0.000223049	-0.439864
4.83556	1.39591	-0.000456201	0.391524
4.83556	2.32651	0.000130352	1.214
4.83556	3.25712	1.32479e-05	0.346332
4.83556	4.18772	-2.98614e-05	0.518176
4.83556	5.11833	0.000366243	-1.10697
4.83556	6.04893	9.16019e-05	-0.120272
4.83556	6.97954	-7.05496e-05	1.34103
4.83556	7.91014	-0.000184014	-0.38884
4.83556	8.84075	-4.25594e-05	-0.99595
4.83556	9.77135	-4.80458e-05	0.396759
4.83556	10.702	-0.000240402	0.941996
4.83556	11.6326	0.0004543	0.495286
4.83556	12.5632	0.0002732	-0.42384
5.91013	0.465302	-0.000363677	-0.436646
5.91013	1.39591	-0.000574524	0.379803
5.91013	2.32651	1.35246e-05	0.776836
5.91013	3.25712	6.35491e-05	-0.810425
5.91013	4.18772	-0.000186652	-1.07158
5.91013	5.11833	-0.000183255	-0.493607
5.91013	6.04893	0.000107425	0.369954
5.91013	6.97954	0.000224522	0.662902
5.91013	7.91014	-0.000215175	-0.563736
5.91013	8.84075	-7.99502e-05	-0.272179
5.91013	9.77135	0.000179843	-0.244212
5.91013	10.702	9.66217e-05	0.816615
5.91013	11.6326	0.000334336	0.679918
5.91013	12.5632	0.00025989	-0.418501
6.9847	0.465302	-0.000362069	-0.453566
6.9847	1.39591	-0.000448506	0.407861
6.9847	2.32651	-2.96298e-05	0.90818
6.9847	3.25712	4.26553e-06	0.114655
6.9847	4.18772	7.41748e-06	-1.33776
6.9847	5.11833	5.7692e-05	1.04521
6.9847	6.04893	0.000286575	1.28232
6.9847	6.97954	0.000169431	1.18172
6.9847	7.91014	0.000198348	1.1832
6.9847	8.84075	-5.64472e-05	-0.472704
6.9847	9.77135	-6.25089e-05	-0.046059
6.9847	10.702	-0.000276431	0.97924
6.9847	11.6326	0.000505518	0.350741
6.9847	12.5632	0.00018789	-0.459357
8.05927	0.465302	-0.000329439	-0.450698
8.05927	1.39591	-0.000185339	0.328563
8.05927	2.32651	0.000522934	1.31503
8.05927	3.25712	8.35358e-05	0.00526151
8.05927	4.18772	9.80709e-05	0.833707
8.05927	5.11833	4.42797e-05	0.429324
8.05927	6.04893	-9.82752e-07	-0.141637
8.05927	6.97954	-9.77332e-06	-1.41202
8.05927	7.91014	-0.000167848	-1.17349
8.05927	8.84075	-0.000170052	1.2251
8.05927	9.77135	0.000105142	0.281681
8.05927	10.702	1.12585e-05	1.07729
8.05927	11.6326	0.000311471	0.389339
8.05927	12.5632	0.000408958	-0.444557
9.13384	0.465302	-0.00033345	-0.440076
9.13384	1.39591	-0.000424893	0.397991
9.13384	2.32651	-5.16249e-05	0.903785
9.13384	3.25712	0.000157745	-0.218441
9.13384	4.18772	0.000301408	-0.770061
9.13384	5.11833	-8.09305e-05	-0.784587
9.13384	6.04893	-0.000114924	-1.3501
9.13384	6.97954	-4.80873e-05	1.53014
9.13384	7.91014	-0.000158027	-1.23232
9.13384	8.84075	-0.00015572	-0.799473
9.13384	9.77135	4.23454e-07	-0.11461
9.13384	10.702	-8.96798e-05	0.888669
9.13384	11.6326	0.000113612	0.389164
9.13384	12.5632	0.000159961	-0.446922
10.2084	0.465302	-0.000206156	-0.443621
10.2084	1.39591	-0.000457888	0.518911
10.2084	2.32651	5.78e-05	0.91665
10.2084	3.25712	-1.38697e-05	0.0347548
10.2084	4.18772	9.08897e-05	-0.750429
10.2084	5.11833	8.39372e-05	-0.570482
10.2084	6.04893	-8.14721e-05	-0.755692
10.2084	6.97954	-4.75e-05	-0.610706
10.2084	7.91014	-9.80283e-05	-0.480929
10.2084	8.84075	-0.000255724	1.47199
10.2084	9.77135	1.174e-05	0.737072
10.2084	10.702	-0.000119762	0.755876
10.2084	11.6326	0.000603495	0.327134
10.2084	12.5632	0.00018918	-0.432197
11.283	0.465302	-0.000320636	-0.431776
11.283	1.39591	-0.000250688	0.683139
11.283	2.32651	0.000211375	1.053
11.283	3.25712	6.5757e-05	0.326702
11.283	4.18772	4.74376e-05	1.03271
11.283	5.11833	-4.96274e-05	1.10544
11.283	6.04893	0.000144398	1.18165
11.283	6.97954	2.73014e-05	-0.163626
11.283	7.91014	-7.39175e-05	-1.38517
11.283	8.84075	-9.03871e-05	-1.33244
11.283	9.77135	-0.000135951	0.548835
11.283	10.702	9.99622e-05	0.87019
11.283	11.6326	0.000506677	0.353481
11.283	12.5632	0.000356467	-0.420293
12.3576	0.465302	-0.000131514	-0.431039
12.3576	1.39591	-0.000430183	0.492385
12.3576	2.32651	0.000160298	0.937261
12.3576	3.25712	0.000297394	0.139609
12.3576	4.18772	-0.000255152	-1.23969
12.3576	5.11833	4.60958e-05	0.0756566
12.3576	6.04893	-0.000144592	0.5421
12.3576	6.97954	-4.20225e-05	0.0801035
12.3576	7.91014	0.00039947	-1.16164
12.3576	8.84075	-0.000272008	-0.26353
12.3576	9.77135	-2.33586e-06	-0.382293
12.3576	10.702	-0.000113334	1.11888
12.3576	11.6326	0.000453484	0.474019
12.3576	12.5632	0.000308574	-0.406842
13.4321	0.465302	-0.000550001	-0.434316
13.4321	1.39591	-0.000675615	0.464273
13.4321	2.32651	7.49774e-05	1.06528
13.4321	3.25712	-0.000101291	0.266883
13.4321	4.18772	1.13316e-05	-1.52184
13.4321	5.11833	-0.000111833	0.536538
13.4321	6.04893	4.42941e-05	-0.253945
13.4321	6.97954	0.000106012	1.21967
13.4321	7.91014	-0.000251287	1.21573
13.4321	8.84075	-0.000315957	-0.172693
13.4321	9.77135	-0.000241821	0.269478
13.4321	10.702	-0.000369358	0.799133
13.4321	11.6326	0.0004166	0.413083
13.4321	12.5632	0.000157101	-0.441323
14.5067	0.465302	-0.000705423	-0.435987
14.5067	1.39591	-0.000447486	0.42176
14.5067	2.32651	6.51345e-05	0.995852
14.5067	3.25712	2.4853e-06	0.346377
14.5067	4.18772	-2.24868e-05	-1.16878
14.5067	5.11833	8.21363e-05	0.238591
14.5067	6.04893	0.000241102	0.890515
14.5067	6.97954	0.000282869	1.24684
14.5067	7.91014	-0.000108844	-0.122048
14.5067	8.84075	-0.00013669	-0.531373
14.5067	9.77135	0.000318727	-0.622238
14.5067	10.702	0.000105373	0.704136
14.5067	11.6326	0.000417891	0.440342
14.5067	12.5632	0.000443856	-0.443666
15.5813	0.465302	-0.000452051	-0.432759
15.5813	1.39591	-0.000621243	0.346117
15.5813	2.32651	0.000192703	1.02683
15.5813	3.25712	1.37034e-05	0.932945
15.5813	4.18772	-6.10883e-05	1.52078
15.5813	5.11833	-9.8624e-05	-0.628827
15.5813	6.04893	-2.15095e-05	0.979256
15.5813	6.97954	-0.00021991	1.37537
15.5813	7.91014	0.000392915	-0.494678
15.5813	8.84075	-0.00012692	-0.538144
15.5813	9.77135	-0.000173537	-1.03905
15.5813	10.702	-0.000249673	0.926191
15.5813	11.6326	0.000499306	0.429822
15.5813	12.5632	0.000199989	-0.450193
16.6558	0.465302	-8.54693e-05	-0.436101
16.6558	1.39591	-0.00053034	0.448877
16.6558	2.32651	-0.000269973	0.885684
16.6558	3.25712	-8.22667e-05	-0.566741
16.6558	4.18772	-0.000163992	-0.653812
16.6558	5.11833	0.000172005	0.683642
16.6558	6.04893	0.000363057	0.973283
16.6558	6.97954	0.000219464	-0.333509
16.6558	7.91014	2.00284e-05	-0.782502
16.6558	8.84075	-0.000144207	-1.55055
16.6558	9.77135	3.76312e-05	0.238394
16.6558	10.702	0.000212862	0.726367
16.6558	11.6326	0.000288868	0.496119
16.6558	12.5632	0.000310062	-0.451863
17.7304	0.465302	-0.000495187	-0.445448
17.7304	1.39591	-0.000405368	0.253924
17.7304	2.32651	-0.000105581	1.07485
17.7304	3.25712	-0.000145894	-0.615365
17.7304	4.18772	3.18557e-06	-1.4431
17.7304	5.11833	0.000186533	-0.98393
17.7304	6.04893	0.00011536	-1.16353
17.7304	6.97954	-0.000513451	-0.885853
17.7304	7.91014	-5.90706e-05	-1.49295
17.7304	8.84075	-0.000196624	-0.745605
17.7304	9.77135	-1.49928e-06	-0.0802996
17.7304	10.702	9.79393e-06	1.12551
17.7304	11.6326	0.000269656	0.501302
17.7304	12.5632	0.000391389	-0.439168
18.805	0.465302	-0.000383018	-0.428193
18.805	1.39591	-0.000358706	0.402234
18.805	2.32651	-0.000130553	1.21999
18.805	3.25712	0.000242909	-0.164114
18.805	4.18772	-0.000186499	-1.22191
18.805	5.11833	8.82146e-05	-0.362057
18.805	6.04893	0.000402723	-0.155855
18.805	6.97954	0.000111514	-1.41119
18.805	7.91014	0.00010322	-0.870459
18.805	8.84075	0.000128256	-1.22313
18.805	9.77135	-0.000170406	0.204098
18.805	10.702	0.000340147	0.856372
18.805	11.6326	0.000309864	0.449915
18.805	12.5632	0.000335013	-0.47758
19.8795	0.465302	-0.000487118	-0.44103
19.8795	1.39591	-0.000694517	0.303638
19.8795	2.32651	4.25998e-05	0.868154
19.8795	3.25712	0.000242152	0.198073
19.8795	4.18772	-3.65132e-05	0.401577
19.8795	5.11833	-8.99546e-05	0.77811
19.8795	6.04893	0.000201118	0.91294
19.8795	6.97954	0.000155164	1.24763
19.8795	7.91014	-0.000106461	0.205274
19.8795	8.84075	-0.000212681	-0.188642
19.8795	9.77135	-2.964e-05	-0.244928
19.8795	10.702	0.000187196	1.07566
19.8795	11.6326	0.000200932	0.378648
19.8795	12.5632	4.02519e-05	-0.494675
20.9541	0.465302	-0.000435704	-0.432522
20.9541	1.39591	-0.00061212	0.383125
20.9541	2.32651	-9.01604e-06	1.01028
20.9541	3.25712	0.0003898	0.0241418
20.9541	4.18772	0.000224243	-1.42423
20.9541	5.11833	-0.00011602	0.693295
20.9541	6.04893	-7.7942e-05	1.13383
20.9541	6.97954	-0.000255931	0.603881
20.9541	7.91014	-0.000173681	0.577776
20.9541	8.84075	-0.000377841	-1.42009
20.9541	9.77135	-0.000369624	0.0148189
20.9541	10.702	6.72584e-05	1.06802
20.9541	11.6326	0.000363556	0.42884
20.9541	12.5632	0.000469359	-0.390558
22.0287	0.465302	-0.00044509	-0.43277
22.0287	1.39591	-0.000400454	0.201148
22.0287	2.32651	7.08084e-05	1.11547
22.0287	3.25712	0.000220902	-0.191582
22.0287	4.18772	-4.28626e-05	-1.33021
22.0287	5.11833	0.000287788	-0.768599
22.0287	6.04893	-0.000122359	0.894148
22.0287	6.97954	-1.17892e-05	-0.492265
22.0287	7.91014	2.88577e-05	-0.506928
22.0287	8.84075	0.000176958	1.22588
22.0287	9.77135	0.000106643	0.794766
22.0287	10.702	-5.07957e-05	0.820401
22.0287	11.6326	0.000292338	0.452131
22.0287	12.5632	0.000234322	-0.233652
23.1033	0.465302	-0.000133083	-0.431583
23.1033	1.39591	-0.00050029	0.418533
23.1033	2.32651	-0.000120398	1.10813
23.1033	3.25712	-4.91009e-05	0.157933
23.1033	4.18772	-5.8845e-05	-1.30882
23.1033	5.11833	4.27656e-05	-0.560288
23.1033	6.04893	5.4202e-05	-0.899295
23.1033	6.97954	2.81161e-05	0.903368
23.1033	7.91014	-9.34786e-05	-1.31096
23.1033	8.84075	-3.38073e-05	-1.19684
23.1033	9.77135	-0.000121409	0.412358
23.1033	10.702	0.000106983	0.864865
23.1033	11.6326	0.000378429	0.686446
23.1033	12.5632	0.000585822	-0.316224
24.1778	0.465302	-0.000440996	-0.447032
24.1778	1.39591	-0.000726019	0.421635
24.1778	2.32651	-0.000174731	0.678052
24.1778	3.25712	-6.02755e-05	-0.348299
24.1778	4.18772	1.387e-05	-1.04822
24.1778	5.11833	-7.31486e-05	0.658899
24.1778	6.04893	0.000405602	0.996333
24.1778	6.97954	0.000299019	0.460336
24.1778	7.91014	0.000310118	-0.66319
24.1778	8.84075	0.000175322	-1.05664
24.1778	9.77135	6.9294e-05	1.03233
24.1778	10.702	-7.17904e-05	0.531813
24.1778	11.6326	0.00050058	0.617244
24.1778	12.5632	9.20268e-05	-0.452222
25.2524	0.465302	-0.000288727	-0.435054
25.2524	1.39591	-0.000329478	0.541247
25.2524	2.32651	7.41367e-06	0.978584
25.2524	3.25712	0.000249656	0.0853959
25.2524	4.18772	0.000108571	-0.405383
25.2524	5.11833	-0.00028805	0.0867253
25.2524	6.04893	-1.6071e-05	-1.33089
25.2524	6.97954	-0.000305449	1.56241
25.2524	7.91014	-0.000180559	-1.46569
25.2524	8.84075	-0.00030286	1.21205
25.2524	9.77135	-0.000332306	1.30372
25.2524	10.702	-0.000278014	1.26436
25.2524	11.6326	6.1344e-05	0.297991
25.2524	12.5632	2.1555e-05	-0.43703
26.327	0.465302	-0.000210333	-0.427746
26.327	1.39591	-0.000660982	0.422085
26.327	2.32651	-9.57198e-05	0.972027
26.327	3.25712	0.000436302	0.321094
26.327	4.18772	0.000104687	1.46466
26.327	5.11833	-0.000203651	1.10809
26.327	6.04893	0.000274852	-0.716194
26.327	6.97954	-7.03801e-05	-0.404338
26.327	7.91014	-8.06987e-06	0.901718
26.327	8.84075	3.03512e-05	0.425296
26.327	9.77135	0.000226763	-0.45802
26.327	10.702	-0.000275073	1.42795
26.327	11.6326	0.000278644	0.416417
26.327	12.5632	0.000369033	-0.444333
27.4015	0.465302	-0.000388412	-0.447688
27.4015	1.39591	-0.000473635	0.53256
27.4015	2.32651	-0.000213088	0.877049
27.4015	3.25712	3.86397e-05	-0.208954
27.4015	4.18772	-6.21211e-05	-1.44923
27.4015	5.11833	0.000171642	0.176788
27.4015	6.04893	0.000251638	-0.742351
27.4015	6.97954	-3.79585e-05	-0.919105
27.4015	7.91014	-6.84215e-05	-1.56012
27.4015	8.84075	-0.000219581	-0.836762
27.4015	9.77135	-0.000249424	0.550429
27.4015	10.702	2.9352e-05	0.912871
27.4015	11.6326	0.000550648	0.402467
27.4015	12.5632	0.000499804	-0.443871
28.4761	0.465302	-0.0003114	-0.456216
28.4761	1.39591	-0.00055656	0.410787
28.4761	2.32651	-0.000184141	1.02221
28.4761	3.25712	0.000140091	0.358058
28.4761	4.18772	7.23254e-05	-1.30786
28.4761	5.11833	0.000469673	-0.86533
28.4761	6.04893	3.44294e-05	-0.716022
28.4761	6.97954	-1.12586e-05	0.62642
28.4761	7.91014	-5.34874e-05	0.291387
28.4761	8.84075	-0.00012551	0.265318
28.4761	9.77135	-5.21386e-07	0.179204
28.4761	10.702	-0.000120402	1.17721
28.4761	11.6326	0.00040931	0.486894
28.4761	12.5632	0.000330302	-0.448403
29.5507	0.465302	-0.000431283	-0.443578
29.5507	1.39591	-0.000219236	0.388788
29.5507	2.32651	-4.30797e-05	1.21521
29.5507	3.25712	0.000150122	-0.190436
29.5507	4.18772	2.45394e-05	-1.15128
29.5507	5.11833	3.45922e-05	-0.688427
29.5507	6.04893	-0.000150169	1.55073
29.5507	6.97954	-0.000241581	-1.33683
29.5507	7.91014	-0.00016876	0.51794
29.5507	8.84075	0.000218309	1.01522
29.5507	9.77135	-0.000275345	-0.137891
29.5507	10.702	-0.000361	0.950761
29.5507	11.6326	0.000256025	0.458662
29.5507	12.5632	0.000235567	-0.438612
30.6252	0.465302	-0.000374078	-0.436611
30.6252	1.39591	-0.00067498	0.421228
30.6252	2.32651	-0.000102908	0.857929
30.6252	3.25712	0.000389276	-0.242974
30.6252	4.18772	-2.97743e-05	0.00623674
30.6252	5.11833	-4.01898e-05	0.100945
30.6252	6.04893	-8.52261e-05	-0.607624
30.6252	6.97954	-0.000145457	0.43112
30.6252	7.91014	-0.000115111	1.12242
30.6252	8.84075	-6.59903e-07	-0.893253
30.6252	9.77135	-0.000172735	0.89044
30.6252	10.702	-7.40957e-05	1.28164
30.6252	11.6326	0.000329852	0.564846
30.6252	12.5632	4.63889e-05	-0.430754
31.6998	0.465302	-0.000216191	-0.439827
31.6998	1.39591	-0.000484965	0.504986
31.6998	2.32651	-1.77395e-05	0.886704
31.6998	3.25712	0.000113366	-0.155312
31.6998	4.18772	5.40697e-06	-1.18151
31.6998	5.11833	8.86205e-05	-1.04986
31.6998	6.04893	0.000121753	-1.24833
31.6998	6.97954	0.00033566	-1.36479
31.6998	7.91014	-3.8246e-05	-0.259293
31.6998	8.84075	-2.64707e-05	-0.401587
31.6998	9.77135	4.67569e-05	0.0578481
31.6998	10.702	0.000309378	0.922553
31.6998	11.6326	0.000379373	0.435398
31.6998	12.5632	0.000348567	-0.457884
32.7744	0.465302	-0.000356858	-0.429851
32.7744	1.39591	-0.000591752	0.404405
32.7744	2.32651	0.000304009	0.883077
32.7744	3.25712	0.00031142	0.39017
32.7744	4.18772	0.000141409	-1.01544
32.7744	5.11833	-4.29102e-05	-0.789864
32.7744	6.04893	-4.07635e-05	0.202865
32.7744	6.97954	9.413e-06	0.225986
32.7744	7.91014	0.000215227	0.000805293
32.7744	8.84075	0.00031262	1.26901
32.7744	9.77135	-5.98946e-07	-0.337383
32.7744	10.702	-0.000340994	1.24379
32.7744	11.6326	0.000324238	0.341648
32.7744	12.5632	-0.000114065	-0.458166
33.849	0.465302	-0.000326185	-0.441016
33.849	1.39591	-0.000392591	0.480673
33.849	2.32651	0.00032276	0.788569
33.849	3.25712	0.000234264	-0.122394
33.849	4.18772	-0.000128348	-1.02857
33.849	5.11833	7.6319e-05	0.263076
33.849	6.04893	-2.37504e-05	-0.665132
33.849	6.97954	-0.000261626	-0.0313886
33.849	7.91014	-0.000207149	-1.48863
33.849	8.84075	0.000123139	-1.23545
33.849	9.77135	1.20661e-06	0.419393
33.849	10.702	-0.000126979	1.40175
33.849	11.6326	0.000291097	0.314576
33.849	12.5632	0.0002408	-0.450123
34.9235	0.465302	-0.000335308	-0.433835
34.9235	1.39591	-0.000608184	0.522849
34.9235	2.32651	0.00016427	0.855244
34.9235	3.25712	-0.000139079	-0.0146487
34.9235	4.18772	0.000190857	-1.36361
34.9235	5.11833	4.27242e-05	0.119674
34.9235	6.04893	-0.000325269	-1.34357
34.9235	6.97954	-0.000145247	-1.2486
34.9235	7.91014	-0.000182339	1.27898
34.9235	8.84075	0.000144841	-0.760476
34.9235	9.77135	-0.000239814	-1.22453
34.9235	10.702	0.000235386	1.21954
34.9235	11.6326	0.000267912	0.358487
34.9235	12.5632	-4.27067e-05	-0.383093
35.9981	0.465302	-0.000247494	-0.435639
35.9981	1.39591	-0.000469289	0.511492
35.9981	2.32651	-0.000290381	0.844561
35.9981	3.25712	-9.17086e-05	0.298861
35.9981	4.18772	-6.90793e-05	-1.20169
35.9981	5.11833	-2.28166e-05	-0.452112
35.9981	6.04893	-0.000295646	1.21002
35.9981	6.97954	8.20847e-05	0.834642
35.9981	7.91014	4.43228e-05	1.12387
35.9981	8.84075	7.65865e-05	0.27836
35.9981	9.77135	8.77676e-05	-0.107534
35.9981	10.702	0.000235795	1.15648
35.9981	11.6326	0.000189736	0.271203
35.9981	12.5632	0.00026494	-0.257701
37.0727	0.465302	-0.00030801	-0.445482
37.0727	1.39591	-0.000491988	0.513523
37.0727	2.32651	0.000189465	1.05965
37.0727	3.25712	0.000257289	0.446621
37.0727	4.18772	0.000422485	-0.602624
37.0727	5.11833	-7.97163e-05	0.415839
37.0727	6.04893	0.000201007	0.975834
37.0727	6.97954	0.000188417	-0.604087
37.0727	7.91014	-9.08025e-05	-0.741202
37.0727	8.84075	0.000398421	-1.44294
37.0727	9.77135	-6.45764e-05	0.61018
37.0727	10.702	-0.000331134	1.56357
37.0727	11.6326	-1.79178e-06	-0.00626413
37.0727	12.5632	0.000206497	-0.10896
38.1472	0.465302	-0.000390035	-0.448071
38.1472	1.39591	-0.000565732	0.337963
38.1472	2.32651	0.000124351	1.16886
38.1472	3.25712	0.000397766	0.578244
38.1472	4.18772	2.39573e-05	0.216049
38.1472	5.11833	-0.000174481	1.45597
38.1472	6.04893	0.000306013	-0.703681
38.1472	6.97954	1.38466e-05	1.15799
38.1472	7.91014	-0.000216641	0.596004
38.1472	8.84075	0.000165187	-0.405796
38.1472	9.77135	-6.24204e-05	-0.169342
38.1472	10.702	-0.00027428	-1.47666
38.1472	11.6326	0.000255105	0.0336427
38.1472	12.5632	0.000219651	-0.00334639
39.2218	0.465302	9.5285e-06	-0.434254
39.2218	1.39591	-0.000496497	0.357923
39.2218	2.32651	-4.12637e-05	1.04896
39.2218	3.25712	0.000157876	-0.502441
39.2218	4.18772	5.2925e-05	0.1521
39.2218	5.11833	-4.52216e-05	-0.718857
39.2218	6.04893	6.92572e-05	-0.0623763
39.2218	6.97954	-0.000168678	-1.55979
39.2218	7.91014	0.000152275	0.640301
39.2218	8.84075	0.000214934	1.18772
39.2218	9.77135	2.32835e-05	-0.0040812
39.2218	10.702	5.95796e-05	1.50123
39.2218	11.6326	-8.05081e-05	-0.0468332
39.2218	12.5632	3.78141e-05	0.111076
40.2964	0.465302	-0.000144665	-0.430678
40.2964	1.39591	-0.000346552	0.536483
40.2964	2.32651	-1.93055e-05	0.622229
40.2964	3.25712	-9.40824e-05	0.189325
40.2964	4.18772	-4.72883e-05	-0.560038
40.2964	5.11833	0.00035991	-0.83522
40.2964	6.04893	-0.000128347	1.20295
40.2964	6.97954	-8.3689e-05	0.898343
40.2964	7.91014	-0.000136444	-0.650989
40.2964	8.84075	-0.000137403	-1.29433
40.2964	9.77135	0.000114335	-1.10518
40.2964	10.702	-0.000143317	-0.992791
40.2964	11.6326	-0.000228059	0.00306036
40.2964	12.5632	6.34085e-05	0.230731
41.3709	0.465302	-0.000569839	-0.409345
41.3709	1.39591	-0.000412954	0.560096
41.3709	2.32651	1.829e-05	0.874718
41.3709	3.25712	6.78372e-07	0.152462
41.3709	4.18772	-3.30617e-05	-1.28069
41.3709	5.11833	2.66174e-05	0.12197
41.3709	6.04893	-4.78196e-05	1.31458
41.3709	6.97954	-0.000225627	0.042263
41.3709	7.91014	-0.000149552	1.16798
41.3709	8.84075	9.914e-05	1.50836
41.3709	9.77135	-0.000120359	-0.932699
41.3709	10.702	-3.24934e-05	1.45236
41.3709	11.6326	-0.000263744	-0.152424
41.3709	12.5632	3.26282e-05	0.250724
42.4455	0.465302	-0.000277532	-0.436331
42.4455	1.39591	-0.000680952	0.415252
42.4455	2.32651	0.000140007	0.628154
42.4455	3.25712	0.000105056	0.440661
42.4455	4.18772	0.000426584	-0.825459
42.4455	5.11833	4.53074e-06	-0.0470651
42.4455	6.04893	0.000160812	-0.746314
42.4455	6.97954	-7.93279e-05	-0.469291
42.4455	7.91014	3.81359e-05	0.48001
42.4455	8.84075	0.000221129	0.846029
42.4455	9.77135	0.000156711	1.31107
42.4455	10.702	0.000149876	-0.677896
42.4455	11.6326	-0.000153259	-0.432826
42.4455	12.5632	-8.41108e-05	0.29142
43.5201	0.465302	-0.000341304	-0.43273
43.5201	1.39591	-0.00046518	0.406531
43.5201	2.32651	-7.32274e-05	1.08205
43.5201	3.25712	0.000139843	0.654654
43.5201	4.18772	0.000372525	-1.09823
43.5201	5.11833	-0.000457351	-1.55533
43.5201	6.04893	-0.000161407	1.05107
43.5201	6.97954	8.39837e-05	-1.24706
43.5201	7.91014	0.000201055	0.619201
43.5201	8.84075	5.86859e-05	-1.26198
43.5201	9.77135	0.000189818	-0.817331
43.5201	10.702	0.000138162	-1.43184
43.5201	11.6326	-0.00013886	0.0483254
43.5201	12.5632	8.80459e-05	0.324345
44.5947	0.465302	-0.000265399	-0.440179
44.5947	1.39591	-0.000422341	0.265414
44.5947	2.32651	-0.00018628	1.25751
44.5947	3.25712	0.000529834	1.09717
44.5947	4.18772	4.32865e-05	0.693628
44.5947	5.11833	0.000435903	-0.34464
44.5947	6.04893	-5.63609e-05	0.0599928
44.5947	6.97954	-9.02105e-05	-0.975275
44.5947	7.91014	1.80827e-05	-0.545637
44.5947	8.84075	0.000329739	0.729843
44.5947	9.77135	0.000272886	0.221095
44.5947	10.702	0.000202653	-0.539046
44.5947	11.6326	-0.000185233	-0.0137121
44.5947	12.5632	0.000270189	0.302441
45.6692	0.465302	-0.000327951	-0.447563
45.6692	1.39591	-0.00043021	0.300196
45.6692	2.32651	-0.000149652	0.909711
45.6692	3.25712	0.000229398	1.24445
45.6692	4.18772	-3.96596e-05	-1.19839
45.6692	5.11833	-6.98134e-06	-1.04412
45.6692	6.04893	-0.000127482	-0.594972
45.6692	6.97954	-5.95765e-05	1.26481
45.6692	7.91014	0.000180791	1.56836
45.6692	8.84075	0.000441277	0.430777
45.6692	9.77135	-0.000453575	-0.325161
45.6692	10.702	-0.000122193	1.33198
45.6692	11.6326	0.000289928	0.257293
45.6692	12.5632	0.0012648	0.24754
46.7438	0.465302	-5.82457e-05	-0.443602
46.7438	1.39591	-0.0002902	0.404455
46.7438	2.32651	-0.000175581	1.12097
46.7438	3.25712	-0.000131995	0.0332917
46.7438	4.18772	0.000467849	-0.816614
46.7438	5.11833	0.000272006	0.648036
46.7438	6.04893	-0.000138178	-0.865841
46.7438	6.97954	-9.88362e-05	-1.31357
46.7438	7.91014	-1.68573e-05	1.17669
46.7438	8.84075	0.000104962	0.803784
46.7438	9.77135	-1.74189e-05	-0.754422
46.7438	10.702	0.000112729	0.299942
46.7438	11.6326	0.000276916	-0.295025
46.7438	12.5632	0.000568466	-0.000821649
47.8184	0.465302	-2.62808e-05	-0.456865
47.8184	1.39591	-0.000396198	0.384845
47.8184	2.32651	-0.000114612	0.967927
47.8184	3.25712	-0.000110864	0.163197
47.8184	4.18772	-0.000126308	-0.10094
47.8184	5.11833	0.000421991	-1.33001
47.8184	6.04893	0.000268679	-0.00308056
47.8184	6.97954	5.45374e-05	1.3205
47.8184	7.91014	-0.000211867	-0.841636
47.8184	8.84075	-3.15999e-05	-1.28262
47.8184	9.77135	-0.000300005	1.13665
47.8184	10.702	4.71315e-05	0.929963
47.8184	11.6326	7.98436e-05	1.0406
47.8184	12.5632	-0.000302451	-0.430961
48.8929	0.465302	-0.000287147	-0.403092
48.8929	1.39591	-0.000663609	0.368783
48.8929	2.32651	-2.93402e-05	0.887394
48.8929	3.25712	2.20945e-05	-0.100267
48.8929	4.18772	0.000190833	0.431583
48.8929	5.11833	0.00037725	0.38584
48.8929	6.04893	0.000167329	-0.82574
48.8929	6.97954	0.000102328	-0.730133
48.8929	7.91014	-2.99661e-05	-0.792898
48.8929	8.84075	-5.45552e-05	1.48419
48.8929	9.77135	6.35626e-05	0.800226
48.8929	10.702	-0.000173032	-1.07004
48.8929	11.6326	0.000330313	0.282035
48.8929	12.5632	-0.000279288	-0.338246
49.9675	0.465302	-0.000462774	-0.403365
49.9675	1.39591	-0.000468076	0.411054
49.9675	2.32651	-7.33255e-05	1.05481
49.9675	3.25712	0.000317858	-0.0603029
49.9675	4.18772	-4.16214e-05	-0.674599
49.9675	5.11833	-0.00013639	-0.884703
49.9675	6.04893	3.37703e-05	0.0532729
49.9675	6.97954	-0.000300284	-0.27054
49.9675	7.91014	-7.69404e-05	-0.0536914
49.9675	8.84075	-0.000322324	-1.49604
49.9675	9.77135	-0.000129656	0.9265
49.9675	10.702	-4.70287e-05	1.00013
49.9675	11.6326	0.000633666	0.374754
49.9675	12.5632	0.000449016	-0.364017
51.0421	0.465302	-0.000144914	-0.44778
51.0421	1.39591	-0.000352749	0.428606
51.0421	2.32651	8.88884e-05	1.165
51.0421	3.25712	0.000107448	0.0692631
51.0421	4.18772	0.000118231	-0.491928
51.0421	5.11833	-5.54639e-05	1.56797
51.0421	6.04893	0.000137002	-0.219893
51.0421	6.97954	2.84079e-05	-0.0514752
51.0421	7.91014	1.20839e-05	1.17041
51.0421	8.84075	2.45738e-05	-0.0917078
51.0421	9.77135	-0.000167832	0.659887
51.0421	10.702	-0.000462382	0.921694
51.0421	11.6326	0.000403325	0.911981
51.0421	12.5632	0.00044041	-0.412492

## Sheet: Figure 2d
x	y	v_x	director angle
0.537285	0.465302	0.00250668	0.426884
0.537285	1.39591	0.00963215	0.350534
0.537285	2.32651	0.0173392	0.386163
0.537285	3.25712	0.0229409	0.399
0.537285	4.18772	0.0271975	0.435713
0.537285	5.11833	0.0295503	0.486129
0.537285	6.04893	0.0313761	0.58435
0.537285	6.97954	0.0315089	-0.343789
0.537285	7.91014	0.0305599	-0.46009
0.537285	8.84075	0.0272759	-0.438093
0.537285	9.77135	0.0231188	-0.402701
0.537285	10.702	0.01756	-0.375172
0.537285	11.6326	0.00984584	-0.309176
0.537285	12.5632	0.00238487	-0.428706
1.61185	0.465302	0.00281685	0.427091
1.61185	1.39591	0.00994649	0.320951
1.61185	2.32651	0.0173308	0.387934
1.61185	3.25712	0.0233578	0.401842
1.61185	4.18772	0.027385	0.383806
1.61185	5.11833	0.0304445	0.451862
1.61185	6.04893	0.0314745	0.393917
1.61185	6.97954	0.0313701	-0.457467
1.61185	7.91014	0.0303989	-0.336041
1.61185	8.84075	0.0274001	-0.456188
1.61185	9.77135	0.0227713	-0.406152
1.61185	10.702	0.0175454	-0.365692
1.61185	11.6326	0.0101506	-0.332411
1.61185	12.5632	0.00244485	-0.427438
2.68642	0.465302	0.00269666	0.428979
2.68642	1.39591	0.00995932	0.34442
2.68642	2.32651	0.0173602	0.36529
2.68642	3.25712	0.0230112	0.382235
2.68642	4.18772	0.0277374	0.391964
2.68642	5.11833	0.0302251	0.555687
2.68642	6.04893	0.0317388	0.611711
2.68642	6.97954	0.0313279	-0.494137
2.68642	7.91014	0.0305349	-0.409359
2.68642	8.84075	0.0273748	-0.382037
2.68642	9.77135	0.022818	-0.37672
2.68642	10.702	0.0172213	-0.367154
2.68642	11.6326	0.00991824	-0.301415
2.68642	12.5632	0.00237134	-0.427097
3.76099	0.465302	0.00259391	0.428376
3.76099	1.39591	0.00967238	0.327394
3.76099	2.32651	0.0169181	0.371827
3.76099	3.25712	0.0226331	0.369324
3.76099	4.18772	0.0272465	0.438387
3.76099	5.11833	0.0301867	0.462911
3.76099	6.04893	0.0315235	0.438448
3.76099	6.97954	0.0317923	-0.31804
3.76099	7.91014	0.0301206	-0.373884
3.76099	8.84075	0.0276117	-0.377256
3.76099	9.77135	0.0229052	-0.350155
3.76099	10.702	0.0170644	-0.360693
3.76099	11.6326	0.00975949	-0.306912
3.76099	12.5632	0.00219284	-0.426131
4.83556	0.465302	0.00246936	0.427284
4.83556	1.39591	0.00981709	0.324549
4.83556	2.32651	0.0175618	0.364844
4.83556	3.25712	0.0229809	0.391244
4.83556	4.18772	0.0272242	0.396784
4.83556	5.11833	0.029817	0.471201
4.83556	6.04893	0.03143	0.482661
4.83556	6.97954	0.0313227	-0.73877
4.83556	7.91014	0.030427	-0.468002
4.83556	8.84075	0.0271532	-0.362092
4.83556	9.77135	0.0233695	-0.3608
4.83556	10.702	0.0172944	-0.380712
4.83556	11.6326	0.00949292	-0.306521
4.83556	12.5632	0.00275951	-0.428469
5.91013	0.465302	0.00264511	0.428049
5.91013	1.39591	0.00963117	0.31097
5.91013	2.32651	0.0171283	0.360568
5.91013	3.25712	0.0231967	0.364501
5.91013	4.18772	0.0275504	0.481358
5.91013	5.11833	0.0298737	0.481589
5.91013	6.04893	0.0314968	0.797469
5.91013	6.97954	0.0312766	-0.634277
5.91013	7.91014	0.0300252	-0.53595
5.91013	8.84075	0.0274912	-0.4108
5.91013	9.77135	0.0224981	-0.407883
5.91013	10.702	0.017294	-0.371956
5.91013	11.6326	0.0101293	-0.311082
5.91013	12.5632	0.00276897	-0.426945
6.9847	0.465302	0.00242494	0.426966
6.9847	1.39591	0.00989038	0.330619
6.9847	2.32651	0.0172505	0.376631
6.9847	3.25712	0.0229039	0.42048
6.9847	4.18772	0.0271422	0.428745
6.9847	5.11833	0.0297696	0.485056
6.9847	6.04893	0.0315922	0.741342
6.9847	6.97954	0.0309103	-0.26613
6.9847	7.91014	0.0301931	-0.534957
6.9847	8.84075	0.0276698	-0.405271
6.9847	9.77135	0.0227459	-0.388874
6.9847	10.702	0.0175702	-0.358918
6.9847	11.6326	0.0096746	-0.322469
6.9847	12.5632	0.00257139	-0.42566
8.05927	0.465302	0.00252585	0.426544
8.05927	1.39591	0.00969779	0.315998
8.05927	2.32651	0.0171567	0.384237
8.05927	3.25712	0.0225213	0.399087
8.05927	4.18772	0.0269013	0.44532
8.05927	5.11833	0.0302379	0.535901
8.05927	6.04893	0.030853	1.03085
8.05927	6.97954	0.0315368	-0.715713
8.05927	7.91014	0.0301891	-0.501771
8.05927	8.84075	0.0275534	-0.357785
8.05927	9.77135	0.0232642	-0.399073
8.05927	10.702	0.0172803	-0.382839
8.05927	11.6326	0.0097164	-0.327797
8.05927	12.5632	0.0025098	-0.425142
9.13384	0.465302	0.00255129	0.427442
9.13384	1.39591	0.00976777	0.321454
9.13384	2.32651	0.0168878	0.398366
9.13384	3.25712	0.0227991	0.42611
9.13384	4.18772	0.0272482	0.405641
9.13384	5.11833	0.0296911	0.489731
9.13384	6.04893	0.0314487	0.270863
9.13384	6.97954	0.0310125	-0.461895
9.13384	7.91014	0.0303855	-0.368353
9.13384	8.84075	0.0275348	-0.459312
9.13384	9.77135	0.022608	-0.360203
9.13384	10.702	0.0174444	-0.376597
9.13384	11.6326	0.00969508	-0.315958
9.13384	12.5632	0.00277952	-0.431123
10.2084	0.465302	0.0026916	0.425566
10.2084	1.39591	0.00983218	0.310325
10.2084	2.32651	0.0171367	0.410782
10.2084	3.25712	0.0221236	0.393502
10.2084	4.18772	0.0270357	0.404065
10.2084	5.11833	0.0295106	0.494102
10.2084	6.04893	0.0309376	0.738757
10.2084	6.97954	0.0311321	-0.470632
10.2084	7.91014	0.0300568	-0.486276
10.2084	8.84075	0.0274351	-0.484816
10.2084	9.77135	0.0232124	-0.380526
10.2084	10.702	0.0169332	-0.390829
10.2084	11.6326	0.0101053	-0.330174
10.2084	12.5632	0.00234307	-0.424506
11.283	0.465302	0.00261233	0.429554
11.283	1.39591	0.00990508	0.323085
11.283	2.32651	0.0170986	0.394337
11.283	3.25712	0.0230114	0.372078
11.283	4.18772	0.0275137	0.43316
11.283	5.11833	0.0302895	0.529883
11.283	6.04893	0.0312486	0.460698
11.283	6.97954	0.0314432	-0.432843
11.283	7.91014	0.0304049	-0.468305
11.283	8.84075	0.0269943	-0.47678
11.283	9.77135	0.0226155	-0.370985
11.283	10.702	0.0174847	-0.399096
11.283	11.6326	0.00958311	-0.325291
11.283	12.5632	0.00260288	-0.427557
12.3576	0.465302	0.00272143	0.427387
12.3576	1.39591	0.0097441	0.308647
12.3576	2.32651	0.0171172	0.37949
12.3576	3.25712	0.0226761	0.381682
12.3576	4.18772	0.0272396	0.432696
12.3576	5.11833	0.0298321	0.516429
12.3576	6.04893	0.0310087	0.712664
12.3576	6.97954	0.0314738	-0.768377
12.3576	7.91014	0.0302159	-0.629319
12.3576	8.84075	0.027638	-0.453118
12.3576	9.77135	0.0225187	-0.406566
12.3576	10.702	0.0172465	-0.363756
12.3576	11.6326	0.00991529	-0.316489
12.3576	12.5632	0.00253282	-0.427206
13.4321	0.465302	0.0025714	0.429353
13.4321	1.39591	0.00960366	0.34126
13.4321	2.32651	0.0169758	0.352883
13.4321	3.25712	0.0227596	0.373492
13.4321	4.18772	0.027181	0.339441
13.4321	5.11833	0.0300659	0.459041
13.4321	6.04893	0.0314347	0.517441
13.4321	6.97954	0.031502	-0.716218
13.4321	7.91014	0.0303519	-0.542473
13.4321	8.84075	0.0272013	-0.471136
13.4321	9.77135	0.0228771	-0.386653
13.4321	10.702	0.017262	-0.399158
13.4321	11.6326	0.00987322	-0.314643
13.4321	12.5632	0.00255618	-0.425705
14.5067	0.465302	0.00221568	0.42606
14.5067	1.39591	0.00981882	0.308288
14.5067	2.32651	0.0171577	0.373877
14.5067	3.25712	0.0229661	0.342933
14.5067	4.18772	0.0275728	0.43898
14.5067	5.11833	0.0301039	0.482473
14.5067	6.04893	0.0311532	0.34724
14.5067	6.97954	0.0312851	-0.747146
14.5067	7.91014	0.030194	-0.545783
14.5067	8.84075	0.0271152	-0.450228
14.5067	9.77135	0.0230616	-0.368129
14.5067	10.702	0.0174029	-0.367572
14.5067	11.6326	0.00970335	-0.339272
14.5067	12.5632	0.00265566	-0.426405
15.5813	0.465302	0.0026439	0.427291
15.5813	1.39591	0.00954404	0.321218
15.5813	2.32651	0.0172303	0.364004
15.5813	3.25712	0.0229503	0.369653
15.5813	4.18772	0.0273939	0.427809
15.5813	5.11833	0.0302615	0.458327
15.5813	6.04893	0.031499	0.500291
15.5813	6.97954	0.0312209	-0.740686
15.5813	7.91014	0.0303304	-0.38069
15.5813	8.84075	0.0270606	-0.43128
15.5813	9.77135	0.0228148	-0.377887
15.5813	10.702	0.0172198	-0.34268
15.5813	11.6326	0.00959993	-0.332031
15.5813	12.5632	0.00273394	-0.428106
16.6558	0.465302	0.00256366	0.427222
16.6558	1.39591	0.00989205	0.311271
16.6558	2.32651	0.0173927	0.390947
16.6558	3.25712	0.0227941	0.429169
16.6558	4.18772	0.0274622	0.418083
16.6558	5.11833	0.0301531	0.513308
16.6558	6.04893	0.0316335	0.505889
16.6558	6.97954	0.0313518	-0.591549
16.6558	7.91014	0.030159	-0.48826
16.6558	8.84075	0.0272637	-0.449002
16.6558	9.77135	0.0228261	-0.390947
16.6558	10.702	0.0171061	-0.383827
16.6558	11.6326	0.010056	-0.341375
16.6558	12.5632	0.00257848	-0.428506
17.7304	0.465302	0.00264195	0.427897
17.7304	1.39591	0.00983432	0.337792
17.7304	2.32651	0.0168292	0.383518
17.7304	3.25712	0.0225899	0.418611
17.7304	4.18772	0.0273272	0.445222
17.7304	5.11833	0.03001	0.512608
17.7304	6.04893	0.0317654	0.412013
17.7304	6.97954	0.0312036	-0.3357
17.7304	7.91014	0.0300082	-0.375143
17.7304	8.84075	0.0273886	-0.425407
17.7304	9.77135	0.0228044	-0.387717
17.7304	10.702	0.0169458	-0.361971
17.7304	11.6326	0.00980772	-0.335261
17.7304	12.5632	0.00265612	-0.425001
18.805	0.465302	0.0029967	0.426953
18.805	1.39591	0.00999602	0.333467
18.805	2.32651	0.017036	0.37328
18.805	3.25712	0.0229705	0.427199
18.805	4.18772	0.0276637	0.447172
18.805	5.11833	0.0302523	0.474337
18.805	6.04893	0.0314037	0.282109
18.805	6.97954	0.0316589	-0.250493
18.805	7.91014	0.0302653	-0.497127
18.805	8.84075	0.0270621	-0.369181
18.805	9.77135	0.0229384	-0.412071
18.805	10.702	0.0171352	-0.401152
18.805	11.6326	0.00998002	-0.289669
18.805	12.5632	0.00272094	-0.431096
19.8795	0.465302	0.00264912	0.427544
19.8795	1.39591	0.0100409	0.336589
19.8795	2.32651	0.0175374	0.356215
19.8795	3.25712	0.0229582	0.346552
19.8795	4.18772	0.0271509	0.46099
19.8795	5.11833	0.0304647	0.47704
19.8795	6.04893	0.0317742	0.653159
19.8795	6.97954	0.0317192	-0.644556
19.8795	7.91014	0.0303361	-0.510053
19.8795	8.84075	0.0270402	-0.378169
19.8795	9.77135	0.0225047	-0.373199
19.8795	10.702	0.0173943	-0.376533
19.8795	11.6326	0.00999566	-0.326079
19.8795	12.5632	0.00258234	-0.427791
20.9541	0.465302	0.00271087	0.42954
20.9541	1.39591	0.00979832	0.318403
20.9541	2.32651	0.0168184	0.336624
20.9541	3.25712	0.0226335	0.35218
20.9541	4.18772	0.0271875	0.430574
20.9541	5.11833	0.0299581	0.47827
20.9541	6.04893	0.0317542	0.319385
20.9541	6.97954	0.0316033	-0.489619
20.9541	7.91014	0.0301562	-0.465204
20.9541	8.84075	0.0274674	-0.419791
20.9541	9.77135	0.0231201	-0.378961
20.9541	10.702	0.0173172	-0.380698
20.9541	11.6326	0.00962364	-0.328342
20.9541	12.5632	0.00234036	-0.426683
22.0287	0.465302	0.00240707	0.428945
22.0287	1.39591	0.00964441	0.335355
22.0287	2.32651	0.0174292	0.331422
22.0287	3.25712	0.0230812	0.365346
22.0287	4.18772	0.0273508	0.372148
22.0287	5.11833	0.0302309	0.419787
22.0287	6.04893	0.0319061	0.608262
22.0287	6.97954	0.0313044	-0.398203
22.0287	7.91014	0.0299503	-0.515926
22.0287	8.84075	0.0276165	-0.398583
22.0287	9.77135	0.0228842	-0.409067
22.0287	10.702	0.0175001	-0.364856
22.0287	11.6326	0.00947284	-0.317962
22.0287	12.5632	0.00246481	-0.43008
23.1033	0.465302	0.00269781	0.426129
23.1033	1.39591	0.00949392	0.320832
23.1033	2.32651	0.0175134	0.358975
23.1033	3.25712	0.0230181	0.378641
23.1033	4.18772	0.027418	0.455293
23.1033	5.11833	0.0301632	0.461152
23.1033	6.04893	0.0311604	0.457356
23.1033	6.97954	0.03139	-0.6468
23.1033	7.91014	0.0302975	-0.414326
23.1033	8.84075	0.0272276	-0.419783
23.1033	9.77135	0.0230279	-0.393832
23.1033	10.702	0.0166145	-0.36102
23.1033	11.6326	0.00965727	-0.321941
23.1033	12.5632	0.00249919	-0.425634
24.1778	0.465302	0.00245072	0.427845
24.1778	1.39591	0.00974337	0.344054
24.1778	2.32651	0.0171183	0.361404
24.1778	3.25712	0.0227188	0.379263
24.1778	4.18772	0.0276736	0.494449
24.1778	5.11833	0.0298859	0.540767
24.1778	6.04893	0.0312167	0.487216
24.1778	6.97954	0.0317963	-0.704283
24.1778	7.91014	0.030108	-0.49482
24.1778	8.84075	0.0271341	-0.419583
24.1778	9.77135	0.0228674	-0.396104
24.1778	10.702	0.0170503	-0.368771
24.1778	11.6326	0.00976436	-0.302243
24.1778	12.5632	0.00267964	-0.42384
25.2524	0.465302	0.00273375	0.428029
25.2524	1.39591	0.00962529	0.33923
25.2524	2.32651	0.0175215	0.385326
25.2524	3.25712	0.0233054	0.417524
25.2524	4.18772	0.0274703	0.379035
25.2524	5.11833	0.0305283	0.398555
25.2524	6.04893	0.0315108	0.634527
25.2524	6.97954	0.0316132	-0.449085
25.2524	7.91014	0.0300679	-0.420941
25.2524	8.84075	0.0272014	-0.492857
25.2524	9.77135	0.0227253	-0.40736
25.2524	10.702	0.0169689	-0.360153
25.2524	11.6326	0.00970775	-0.333716
25.2524	12.5632	0.00249219	-0.428397
26.327	0.465302	0.00253915	0.425967
26.327	1.39591	0.0100071	0.339113
26.327	2.32651	0.0172455	0.398239
26.327	3.25712	0.023227	0.383777
26.327	4.18772	0.0275623	0.429978
26.327	5.11833	0.030561	0.510312
26.327	6.04893	0.031335	0.858563
26.327	6.97954	0.0313439	-0.598595
26.327	7.91014	0.0300597	-0.562721
26.327	8.84075	0.0273432	-0.448818
26.327	9.77135	0.022461	-0.392838
26.327	10.702	0.0169565	-0.385053
26.327	11.6326	0.0098605	-0.34701
26.327	12.5632	0.00274768	-0.426187
27.4015	0.465302	0.00270542	0.429511
27.4015	1.39591	0.00992454	0.339702
27.4015	2.32651	0.0172086	0.384888
27.4015	3.25712	0.0229317	0.373088
27.4015	4.18772	0.0281322	0.415924
27.4015	5.11833	0.0303907	0.512835
27.4015	6.04893	0.0311828	0.459606
27.4015	6.97954	0.0311681	-0.592028
27.4015	7.91014	0.0300332	-0.534057
27.4015	8.84075	0.0269357	-0.458426
27.4015	9.77135	0.0230271	-0.409973
27.4015	10.702	0.0172747	-0.382465
27.4015	11.6326	0.00993932	-0.319011
27.4015	12.5632	0.00261547	-0.427512
28.4761	0.465302	0.00263876	0.42808
28.4761	1.39591	0.00990447	0.349918
28.4761	2.32651	0.0175264	0.340619
28.4761	3.25712	0.0230006	0.362875
28.4761	4.18772	0.0273394	0.459048
28.4761	5.11833	0.0304265	0.462773
28.4761	6.04893	0.0310651	0.741872
28.4761	6.97954	0.0320198	-0.53129
28.4761	7.91014	0.0298592	-0.543995
28.4761	8.84075	0.0267118	-0.444775
28.4761	9.77135	0.0228846	-0.426135
28.4761	10.702	0.0169774	-0.339259
28.4761	11.6326	0.00986398	-0.337587
28.4761	12.5632	0.00263386	-0.427103
29.5507	0.465302	0.00286647	0.428941
29.5507	1.39591	0.00976527	0.32351
29.5507	2.32651	0.0173456	0.356456
29.5507	3.25712	0.0234912	0.386938
29.5507	4.18772	0.0279462	0.382617
29.5507	5.11833	0.0304998	0.463503
29.5507	6.04893	0.0313213	0.410707
29.5507	6.97954	0.0313302	-0.457017
29.5507	7.91014	0.0299448	-0.475858
29.5507	8.84075	0.0270042	-0.424743
29.5507	9.77135	0.0224029	-0.437471
29.5507	10.702	0.0172329	-0.383248
29.5507	11.6326	0.00962025	-0.329349
29.5507	12.5632	0.00261559	-0.425698
30.6252	0.465302	0.0023941	0.426605
30.6252	1.39591	0.00973687	0.325777
30.6252	2.32651	0.0177463	0.34141
30.6252	3.25712	0.0234236	0.410836
30.6252	4.18772	0.0280538	0.409638
30.6252	5.11833	0.0302111	0.474497
30.6252	6.04893	0.0313384	0.607147
30.6252	6.97954	0.0313604	-0.369394
30.6252	7.91014	0.0302159	-0.431187
30.6252	8.84075	0.02713	-0.417036
30.6252	9.77135	0.0225868	-0.449051
30.6252	10.702	0.0166863	-0.379147
30.6252	11.6326	0.00984393	-0.348012
30.6252	12.5632	0.00268219	-0.428054
31.6998	0.465302	0.00270331	0.424674
31.6998	1.39591	0.0096405	0.30667
31.6998	2.32651	0.0173124	0.349964
31.6998	3.25712	0.0233916	0.403509
31.6998	4.18772	0.0275801	0.368968
31.6998	5.11833	0.0304652	0.528894
31.6998	6.04893	0.0314916	0.275792
31.6998	6.97954	0.0315904	-0.577541
31.6998	7.91014	0.0299384	-0.388314
31.6998	8.84075	0.0271546	-0.369335
31.6998	9.77135	0.0226315	-0.390033
31.6998	10.702	0.0171451	-0.381651
31.6998	11.6326	0.00958019	-0.333385
31.6998	12.5632	0.00275336	-0.431354
32.7744	0.465302	0.00253687	0.426692
32.7744	1.39591	0.00992935	0.336777
32.7744	2.32651	0.0173861	0.343336
32.7744	3.25712	0.023565	0.433041
32.7744	4.18772	0.0278815	0.398561
32.7744	5.11833	0.0306099	0.441693
32.7744	6.04893	0.031504	0.694566
32.7744	6.97954	0.031372	-0.331415
32.7744	7.91014	0.0304102	-0.466765
32.7744	8.84075	0.0272466	-0.412372
32.7744	9.77135	0.0225883	-0.380816
32.7744	10.702	0.0163007	-0.371172
32.7744	11.6326	0.00959949	-0.352555
32.7744	12.5632	0.00267306	-0.427855
33.849	0.465302	0.00267778	0.425401
33.849	1.39591	0.00959656	0.344932
33.849	2.32651	0.0175419	0.351868
33.849	3.25712	0.0232971	0.417541
33.849	4.18772	0.0274778	0.413529
33.849	5.11833	0.0304647	0.471699
33.849	6.04893	0.0317466	0.906987
33.849	6.97954	0.0313201	-0.346074
33.849	7.91014	0.0301256	-0.483515
33.849	8.84075	0.0273081	-0.414941
33.849	9.77135	0.0223884	-0.394873
33.849	10.702	0.016744	-0.350699
33.849	11.6326	0.00936033	-0.342474
33.849	12.5632	0.00259624	-0.42578
34.9235	0.465302	0.00269014	0.428794
34.9235	1.39591	0.00994517	0.329359
34.9235	2.32651	0.017188	0.354472
34.9235	3.25712	0.0235055	0.429814
34.9235	4.18772	0.0278007	0.422279
34.9235	5.11833	0.0307841	0.560554
34.9235	6.04893	0.0314607	0.645514
34.9235	6.97954	0.0315135	-0.477768
34.9235	7.91014	0.0300905	-0.533352
34.9235	8.84075	0.026815	-0.483201
34.9235	9.77135	0.0223732	-0.408833
34.9235	10.702	0.0166587	-0.336672
34.9235	11.6326	0.00978036	-0.302837
34.9235	12.5632	0.0024799	-0.428956
35.9981	0.465302	0.00270647	0.42753
35.9981	1.39591	0.00994538	0.320893
35.9981	2.32651	0.0175421	0.404238
35.9981	3.25712	0.0233702	0.405002
35.9981	4.18772	0.0278607	0.465703
35.9981	5.11833	0.0303758	0.53014
35.9981	6.04893	0.0319335	0.468877
35.9981	6.97954	0.0315667	-0.584392
35.9981	7.91014	0.0300529	-0.537015
35.9981	8.84075	0.0272668	-0.447938
35.9981	9.77135	0.0220936	-0.396384
35.9981	10.702	0.0169162	-0.362848
35.9981	11.6326	0.00966101	-0.333684
35.9981	12.5632	0.00258951	-0.429724
37.0727	0.465302	0.00245268	0.427913
37.0727	1.39591	0.00978824	0.321773
37.0727	2.32651	0.0170738	0.372076
37.0727	3.25712	0.0230759	0.424025
37.0727	4.18772	0.0279843	0.512925
37.0727	5.11833	0.0305511	0.427521
37.0727	6.04893	0.0313857	0.51668
37.0727	6.97954	0.0314944	-0.527756
37.0727	7.91014	0.0294876	-0.520393
37.0727	8.84075	0.0269148	-0.437952
37.0727	9.77135	0.0226824	-0.413856
37.0727	10.702	0.0170173	-0.393137
37.0727	11.6326	0.00976205	-0.329988
37.0727	12.5632	0.00239124	-0.426236
38.1472	0.465302	0.00285457	0.427145
38.1472	1.39591	0.00982733	0.323361
38.1472	2.32651	0.017645	0.33564
38.1472	3.25712	0.0231207	0.398401
38.1472	4.18772	0.0271764	0.462289
38.1472	5.11833	0.0300862	0.42343
38.1472	6.04893	0.0317618	0.328603
38.1472	6.97954	0.031435	-0.441747
38.1472	7.91014	0.0300694	-0.399552
38.1472	8.84075	0.0271045	-0.433816
38.1472	9.77135	0.0226472	-0.37949
38.1472	10.702	0.0170476	-0.404936
38.1472	11.6326	0.00956988	-0.333216
38.1472	12.5632	0.00246751	-0.424925
39.2218	0.465302	0.00263518	0.426086
39.2218	1.39591	0.0100628	0.343963
39.2218	2.32651	0.017285	0.36023
39.2218	3.25712	0.0228832	0.416313
39.2218	4.18772	0.027488	0.407785
39.2218	5.11833	0.0306262	0.445647
39.2218	6.04893	0.0311457	0.305034
39.2218	6.97954	0.0316549	-0.701904
39.2218	7.91014	0.030249	-0.566184
39.2218	8.84075	0.0272024	-0.412278
39.2218	9.77135	0.0224138	-0.35279
39.2218	10.702	0.0171548	-0.393063
39.2218	11.6326	0.00944723	-0.344491
39.2218	12.5632	0.00274976	-0.428615
40.2964	0.465302	0.00268899	0.428867
40.2964	1.39591	0.0098294	0.32257
40.2964	2.32651	0.0178733	0.35385
40.2964	3.25712	0.0227592	0.397703
40.2964	4.18772	0.0275338	0.400688
40.2964	5.11833	0.0303032	0.571415
40.2964	6.04893	0.0318436	0.465972
40.2964	6.97954	0.0316444	-0.664149
40.2964	7.91014	0.0301051	-0.450869
40.2964	8.84075	0.027102	-0.393862
40.2964	9.77135	0.022706	-0.355689
40.2964	10.702	0.0167996	-0.374976
40.2964	11.6326	0.00973829	-0.326465
40.2964	12.5632	0.00279733	-0.427588
41.3709	0.465302	0.00258327	0.425201
41.3709	1.39591	0.00955486	0.328096
41.3709	2.32651	0.0171593	0.386231
41.3709	3.25712	0.0232762	0.404331
41.3709	4.18772	0.0272848	0.380871
41.3709	5.11833	0.0303571	0.523121
41.3709	6.04893	0.0313125	0.573307
41.3709	6.97954	0.0318535	-0.634018
41.3709	7.91014	0.0303794	-0.521307
41.3709	8.84075	0.0273568	-0.431785
41.3709	9.77135	0.0227684	-0.42611
41.3709	10.702	0.016733	-0.340381
41.3709	11.6326	0.00972196	-0.323161
41.3709	12.5632	0.00250247	-0.426485
42.4455	0.465302	0.00266165	0.429486
42.4455	1.39591	0.0099634	0.342123
42.4455	2.32651	0.0175543	0.343892
42.4455	3.25712	0.0228825	0.394775
42.4455	4.18772	0.0275255	0.458027
42.4455	5.11833	0.0303407	0.552515
42.4455	6.04893	0.0318058	0.50852
42.4455	6.97954	0.0315073	-0.685771
42.4455	7.91014	0.0298761	-0.501549
42.4455	8.84075	0.0269522	-0.421432
42.4455	9.77135	0.0229965	-0.415403
42.4455	10.702	0.0172304	-0.371946
42.4455	11.6326	0.0094645	-0.317907
42.4455	12.5632	0.00237322	-0.428441
43.5201	0.465302	0.00265066	0.428597
43.5201	1.39591	0.00974145	0.33327
43.5201	2.32651	0.0170986	0.365187
43.5201	3.25712	0.0228398	0.38916
43.5201	4.18772	0.0276158	0.421044
43.5201	5.11833	0.0304927	0.578665
43.5201	6.04893	0.0308464	0.260621
43.5201	6.97954	0.0317557	-0.397254
43.5201	7.91014	0.0302265	-0.524542
43.5201	8.84075	0.0275629	-0.441865
43.5201	9.77135	0.0228829	-0.416016
43.5201	10.702	0.0167635	-0.394607
43.5201	11.6326	0.00961242	-0.298516
43.5201	12.5632	0.00250567	-0.428336
44.5947	0.465302	0.00241027	0.425024
44.5947	1.39591	0.00936103	0.331605
44.5947	2.32651	0.0176729	0.355871
44.5947	3.25712	0.0232056	0.398751
44.5947	4.18772	0.0275954	0.407979
44.5947	5.11833	0.0304053	0.566396
44.5947	6.04893	0.031644	0.710779
44.5947	6.97954	0.03129	-0.388
44.5947	7.91014	0.0299734	-0.417397
44.5947	8.84075	0.0275347	-0.371229
44.5947	9.77135	0.0226877	-0.414684
44.5947	10.702	0.0171163	-0.407129
44.5947	11.6326	0.00984185	-0.312877
44.5947	12.5632	0.00283284	-0.430719
45.6692	0.465302	0.00249328	0.425456
45.6692	1.39591	0.00955785	0.323899
45.6692	2.32651	0.0167299	0.379827
45.6692	3.25712	0.0232626	0.378373
45.6692	4.18772	0.0279028	0.415718
45.6692	5.11833	0.0301042	0.540383
45.6692	6.04893	0.0315557	0.627105
45.6692	6.97954	0.0317273	-0.537264
45.6692	7.91014	0.03019	-0.430286
45.6692	8.84075	0.027521	-0.393297
45.6692	9.77135	0.0229894	-0.366716
45.6692	10.702	0.0170106	-0.36702
45.6692	11.6326	0.0097991	-0.345493
45.6692	12.5632	0.00256222	-0.424626
46.7438	0.465302	0.00279169	0.427297
46.7438	1.39591	0.00974625	0.315946
46.7438	2.32651	0.0172266	0.373095
46.7438	3.25712	0.022819	0.379284
46.7438	4.18772	0.0273115	0.454079
46.7438	5.11833	0.0305102	0.558856
46.7438	6.04893	0.0317274	0.352637
46.7438	6.97954	0.0318218	-0.569915
46.7438	7.91014	0.0299739	-0.443493
46.7438	8.84075	0.0273772	-0.418351
46.7438	9.77135	0.0226389	-0.375972
46.7438	10.702	0.0172929	-0.377274
46.7438	11.6326	0.00966411	-0.342501
46.7438	12.5632	0.00243109	-0.42633
47.8184	0.465302	0.00253141	0.423378
47.8184	1.39591	0.00982544	0.353586
47.8184	2.32651	0.0173171	0.384672
47.8184	3.25712	0.0231785	0.387234
47.8184	4.18772	0.0275621	0.468866
47.8184	5.11833	0.0300961	0.477185
47.8184	6.04893	0.0317752	0.698681
47.8184	6.97954	0.0314873	-0.701049
47.8184	7.91014	0.0302036	-0.460462
47.8184	8.84075	0.0274138	-0.381739
47.8184	9.77135	0.0228677	-0.412245
47.8184	10.702	0.017003	-0.362284
47.8184	11.6326	0.00972064	-0.307424
47.8184	12.5632	0.00266276	-0.429515
48.8929	0.465302	0.00282658	0.426296
48.8929	1.39591	0.00968383	0.315643
48.8929	2.32651	0.0170678	0.357331
48.8929	3.25712	0.022687	0.363872
48.8929	4.18772	0.0269946	0.447467
48.8929	5.11833	0.0303076	0.548524
48.8929	6.04893	0.0316804	0.732534
48.8929	6.97954	0.0316437	-0.592903
48.8929	7.91014	0.0303751	-0.583453
48.8929	8.84075	0.028096	-0.412657
48.8929	9.77135	0.0227228	-0.389958
48.8929	10.702	0.017454	-0.40112
48.8929	11.6326	0.00980893	-0.291742
48.8929	12.5632	0.00266002	-0.431465
49.9675	0.465302	0.00253593	0.428371
49.9675	1.39591	0.0101157	0.336765
49.9675	2.32651	0.0172581	0.350595
49.9675	3.25712	0.0226139	0.422874
49.9675	4.18772	0.0275015	0.44919
49.9675	5.11833	0.0300735	0.428271
49.9675	6.04893	0.0313143	0.619392
49.9675	6.97954	0.0314848	-0.743645
49.9675	7.91014	0.0302874	-0.568097
49.9675	8.84075	0.0273352	-0.46356
49.9675	9.77135	0.0232647	-0.363363
49.9675	10.702	0.0172094	-0.353304
49.9675	11.6326	0.00973007	-0.315511
49.9675	12.5632	0.00245379	-0.42667
51.0421	0.465302	0.00259188	0.428575
51.0421	1.39591	0.00999947	0.332379
51.0421	2.32651	0.0172945	0.384654
51.0421	3.25712	0.0228279	0.426876
51.0421	4.18772	0.0272854	0.432586
51.0421	5.11833	0.0302855	0.520853
51.0421	6.04893	0.0313197	0.581413
51.0421	6.97954	0.031715	-0.35426
51.0421	7.91014	0.0304061	-0.562808
51.0421	8.84075	0.0274676	-0.440415
51.0421	9.77135	0.0228496	-0.41803
51.0421	10.702	0.0174039	-0.40161
51.0421	11.6326	0.00982109	-0.317906
51.0421	12.5632	0.00254981	-0.426555

## Sheet: Figure 2e
tau	MSD (substrate)	MSD (internal)
0	0	0
500	0.272469	152.481
1000	0.661475	606.312
1500	1.11508	1358.41
2000	1.61319	2406.46
2500	2.14547	3748.12
3000	2.70536	5380.04
3500	3.29041	7300.12
4000	3.89621	9507.41
4500	4.52034	12000.1
5000	5.16055	14778
5500	5.81797	17843
6000	6.49298	21195.9
6500	7.18421	24835.2
7000	7.89224	28759.9
7500	8.61128	32967.1
8000	9.34197	37458
8500	10.0851	42230.4
9000	10.8366	47280.8
9500	11.5981	52607.7
10000	12.3695	58214.3
10500	13.1505	64099.6
11000	13.9396	70263.7
11500	14.7379	76707.7
12000	15.5472	83433.8
12500	16.3638	90437.6
13000	17.1885	97716.5
13500	18.0205	105271
14000	18.8575	113100
14500	19.7007	121209
15000	20.5536	129599
15500	21.4147	138271
16000	22.2768	147220
16500	23.1406	156455
17000	24.0099	165973
17500	24.8905	175771
18000	25.7767	185841
18500	26.669	196177
19000	27.5699	206773
19500	28.4783	217633
20000	29.3935	228758
20500	30.314	240154
21000	31.2429	251831
21500	32.1769	263790
22000	33.1132	276034
22500	34.0523	288552
23000	34.9939	301350
23500	35.9384	314433
24000	36.8866	327793
24500	37.838	341428
25000	38.7905	355332
25500	39.7443	369518
26000	40.6947	383975
26500	41.6459	398712
27000	42.5995	413722
27500	43.5492	429008
28000	44.5016	444558
28500	45.4566	460380
29000	46.4174	476476
29500	47.3854	492842
30000	48.3533	509471
30500	49.327	526375
31000	50.2966	543554
31500	51.2705	561011
32000	52.2477	578745
32500	53.2282	596761
33000	54.2155	615051
33500	55.2048	633612
34000	56.1925	652426
34500	57.1832	671490
35000	58.1715	690800
35500	59.1602	710354
36000	60.1495	730152
36500	61.1383	750209
37000	62.1345	770540
37500	63.1315	791128
38000	64.1331	811958
38500	65.136	833048
39000	66.1419	854393
39500	67.1401	875988
40000	68.1327	897825
40500	69.1234	919918
41000	70.1156	942281
41500	71.1064	964910
42000	72.0904	987783
42500	73.0732	1.01091e+06
43000	74.0587	1.03432e+06
43500	75.0466	1.058e+06
44000	76.0358	1.08193e+06
44500	77.0201	1.10612e+06
45000	78.0021	1.13059e+06
45500	78.9881	1.15535e+06
46000	79.973	1.18042e+06
46500	80.959	1.20581e+06
47000	81.9526	1.23149e+06
47500	82.9504	1.25744e+06
48000	83.9514	1.28369e+06
48500	84.95	1.31025e+06
49000	85.9513	1.3371e+06
49500	86.9658	1.36426e+06
50000	87.9858	1.39167e+06

## Sheet: Figure 2f
zeta	beta (N_y = 6)	(0 = non-motile, 1 = motile) (N_y = 6)	beta (N_y = 8)	(0 = non-motile, 1 = motile) (N_y = 8)	beta (N_y = 14)	(0 = non-motile, 1 = motile) (N_y = 14)	beta (N_y = 20)	(0 = non-motile, 1 = motile) (N_y = 20)
0.01	0	0	1.58815	0	1.10917	0	1.24953	0
0.02	0.00816964	0	4.68556e-08	0	0.00240907	0	2.91109e-07	0
0.03	4.34879e-09	0	6.87371e-08	0	4.62093e-08	0	0.001137	0
0.04	3.1417e-08	0	7.21143e-08	0	0.000383442	0	0.00159561	0
0.05	8.55146e-09	0	1.26169	1	0.000287768	0	1.11123	1
0.06	9.2482e-08	0	1.49314	1	1.33485	1	1.12148	1
0.07	1.45844	1	1.63284	1	1.49408	1	1.22114	1
0.08	2.76019e-08	0	1.20529	1	1.23774	1	1.27508	1
0.09	0.956548	1	1.14728	1	1.30277	1	1.2736	1
0.1	0.849429	1	0.94591	1	1.1218	1	1.18866	1
0.11	1.04446	1	1.15279	1	1.15324	1	1.15091	1
0.12	1.09554	1	1.29332	1	1.17308	1	1.14478	1
0.13	0.936557	1	1.3072	1	1.07426	1	1.12354	1
0.14	0.782157	1	1.03712	1	1.16321	1	1.06521	1
0.15	1.07013	1	0.998232	1	1.10855	1	1.01864	1
0.16	1.15951	1	1.05584	1	1.1119	1	1.05098	1
0.17	1.00046	1	1.04465	1	1.12929	1	1.00284	1
0.18	0.936959	1	1.04504	1	1.05592	1	1.00853	1
0.19	0.995517	1	1.07973	1	1.08772	1	0.991366	1
0.2	0.948984	1	0.982826	1	1.13471	1	0.900204	1

## Sheet: Figure 2g
zeta	beta (N_y = 6)	(0 = non-motile, 1 = motile) (N_y = 6)	beta (N_y = 8)	(0 = non-motile, 1 = motile) (N_y = 8)	beta (N_y = 14)	(0 = non-motile, 1 = motile) (N_y = 14)	beta (N_y = 20)	(0 = non-motile, 1 = motile) (N_y = 20)
0.01	0.768216	0	1.48422	0	1.36502	0	1.27803	0
0.02	0.866508	0	1.31177	0	0.498401	0	0.990497	0
0.03	2	1	0.00693736	0	0.656606	0	0.774298	0
0.04	2.00004	1	2.01435	1	0.794556	1	1.99429	1
0.05	2.0272	1	1.98381	1	1.98703	1	2.00875	1
0.06	1.98464	1	1.9858	1	1.96088	1	1.99585	1
0.07	1.99609	1	1.98525	1	1.9814	1	1.9695	1
0.08	1.99864	1	1.97558	1	1.95792	1	1.96135	1
0.09	1.99823	1	1.99391	1	1.9911	1	1.97062	1
0.1	2.00313	1	1.9936	1	1.96426	1	1.97423	1
0.11	1.9922	1	1.98917	1	1.97204	1	1.97198	1
0.12	2.0001	1	1.98521	1	1.97666	1	1.97345	1
0.13	1.99465	1	2.00139	1	1.97803	1	1.96705	1
0.14	2.005	1	1.99268	1	1.96607	1	1.96649	1
0.15	1.98903	1	1.99194	1	1.95917	1	1.98021	1
0.16	1.99199	1	1.99609	1	1.98118	1	1.96651	1
0.17	2.00101	1	1.991	1	1.96011	1	1.96118	1
0.18	1.99899	1	1.99238	1	1.97866	1	1.96631	1
0.19	1.99925	1	1.9943	1	1.98226	1	1.96397	1
0.2	1.99242	1	1.991	1	1.9812	1	1.98967	1

## Sheet: Figure 3a
zeta	v (N_y = 6)	v (N_y = 8)	v (N_y = 14)	v (N_y = 20)
0.01	3.00108e-08	1.4968e-06	5.71466e-07	1.51823e-06
0.02	3.32328e-07	4.38801e-07	1.22731e-06	8.45667e-07
0.03	0.000585888	2.73718e-06	4.59669e-07	3.42751e-06
0.04	0.000942301	0.000875355	0.00215466	7.33293e-06
0.05	0.00226007	0.00305605	0.00499539	0.00582401
0.06	0.00324995	0.00455963	0.00796761	0.00984498
0.07	0.0042198	0.00602293	0.0108307	0.0139436
0.08	0.00512176	0.0073974	0.013784	0.0181314
0.09	0.00605619	0.00932265	0.0166659	0.0216806
0.1	0.00713129	0.01095	0.019972	0.0262559
0.11	0.0082554	0.0125879	0.0234606	0.030204
0.12	0.009093	0.0142089	0.026027	0.0341563
0.13	0.00999571	0.0159125	0.0290981	0.0371677
0.14	0.0112873	0.0172891	0.0320651	0.0416742
0.15	0.0122215	0.0190681	0.0362238	0.0453236
0.16	0.0134379	0.020982	0.0391902	0.0504823
0.17	0.0143984	0.0225464	0.0419873	0.0532788
0.18	0.0155045	0.0245387	0.0446823	0.0578766
0.19	0.0164343	0.0262709	0.0488555	0.0627623
0.2	0.0176229	0.0280582	0.0529611	0.0624911
Inset:
zeta	v (N_y = 6)	v (N_y = 8)	v (N_y = 14)	v (N_y = 20)
0.01	1.10602e-10	1.91406e-08	4.16058e-07	5.55771e-07
0.02	3.54187e-10	3.5552e-08	7.81154e-07	1.68192e-06
0.03	0.000522529	0.000554443	0.00083407	0.00101803
0.04	0.00109708	0.00183015	0.00200761	0.00226366
0.05	0.00208516	0.00309859	0.00486826	0.0058908
0.06	0.00327259	0.00466674	0.00785247	0.0101195
0.07	0.00418981	0.00606509	0.010802	0.0137933
0.08	0.00519787	0.00771033	0.0136986	0.017915
0.09	0.00603399	0.00905704	0.0168193	0.0220073
0.1	0.00712283	0.0107631	0.0202311	0.0254559

## Sheet: Figure 3b
y	v_x (zeta = 0.04)	v_x (zeta = 0.08)	v_x (zeta = 0.12)	v_x (zeta = 0.16)	v_x (zeta = 0.2)
0.465302	0.000649621	0.0019811	0.00313306	0.00428496	-0.00521786
1.39591	0.00190336	0.00702878	0.0123286	0.0181344	-0.0244801
2.32651	0.00243854	0.012166	0.0221382	0.0331533	-0.0453381
3.25712	0.00253022	0.0159306	0.0296594	0.0450479	-0.0616699
4.18772	0.00257052	0.0187673	0.0355338	0.054223	-0.0736261
5.11833	0.00258435	0.0205156	0.03915	0.0595397	-0.0804046
6.04893	0.0025878	0.0212669	0.0407728	0.061627	-0.0832878
6.97954	0.00259599	0.021212	0.0407422	0.061635	-0.0830594
7.91014	0.00256729	0.0203495	0.0392729	0.0593006	-0.0803782
8.84075	0.00254937	0.0185594	0.0356593	0.0538661	-0.0734151
9.77135	0.0025402	0.015818	0.029798	0.0447183	-0.0609956
10.702	0.00246323	0.0121783	0.0221265	0.0329	-0.0445437
11.6326	0.00195323	0.00708682	0.0124172	0.0181282	-0.0241193
12.5632	0.000679622	0.00196811	0.00315816	0.00429952	-0.00514901
Inset
y	v_x (zeta = 0.04)
0.465302	0.00065
1.39591	0.001903
2.32651	0.002439
3.25712	0.00253
4.18772	0.002571
5.11833	0.002584
6.04893	0.002588
6.97954	0.002596
7.91014	0.002567
8.84075	0.002549
9.77135	0.00254
10.702	0.002463
11.6326	0.001953
12.5632	0.00068

## Sheet: Figure 4a
xi	v (zeta = 0.05)	v (zeta = 0.1)	v (zeta = 0.2)
1e-05	0.00504035	0.0201162	0.0519143
3.16228e-05	0.00483174	0.0198627	0.0525634
0.0001	0.00473163	0.0194646	0.0512918
0.000316228	0.00470219	0.0192379	0.0495341
0.001	0.00445753	0.0181432	0.0465005
0.00316228	0.00355278	0.014732	0.0343498
0.01	0.00125899	0.00120002	0.0120557
0.0316228	0.000156234	7.38744e-05	0.00164706
0.1	3.85056e-05	4.44505e-05	4.09425e-05
0.316228	2.28947e-05	4.64784e-07	1.39263e-05
1	5.24323e-06	3.4861e-06	1.95464e-05
Inset
xi	v (zeta = 0.05)	v (zeta = 0.1)	v (zeta = 0.2)
0.001	0.00445753	0.0181432	0.0465005
0.005	0.00313	0.0125103	0.0244387
0.01	0.00125899	0.00120002	0.0120557
0.015	0.000797939	5.64133e-05	0.00558725
0.02	1.10726e-05	0.000152439	0.000340778
0.025	5.0344e-05	0.000203513	7.77031e-05
0.03	0.000183546	7.03907e-05	0.000311745
0.035	0.000135882	6.27054e-06	2.12816e-05
0.04	7.43733e-05	5.93991e-05	0.000197754

## Sheet: Figure 4b
xi	beta (zeta = 0.05)	beta (zeta = 0.1)	beta (zeta = 0.2)
1e-05	1.98703	1.96426	1.9812
3.16228e-05	2.03481	1.97877	1.97441
0.0001	2.02987	1.96383	1.99923
0.000316228	2.00097	1.99898	1.98178
0.001	1.95699	1.98381	1.97581
0.00316228	2.02987	1.97158	1.96212
0.01	2.02591	1.73966	1.95492
0.0316228	1.50652	1.05199	1.77559
0.1	1.33267	1.00483	0.992141
0.316228	1.32207	1.06921	1.04823
1	1.39418	1.13533	1.04883
Inset
xi	beta (zeta = 0.05)	beta (zeta = 0.1)	beta (zeta = 0.2)
0.001	1.95699	1.98381	1.97581
0.005	1.99192	1.99347	1.94257
0.01	2.02591	1.73966	1.95492
0.015	1.9006	0.869811	1.77392
0.02	1.44372	0.930457	1.16408
0.025	1.61659	1.175	0.822438
0.03	1.7303	1.15756	0.965548
0.035	1.70111	1.00904	0.924925
0.04	1.29566	0.970133	0.99443

## Sheet: Figure 4c
xi	zeta	(0 = non-motile; 1 = sub-ballistic; 2 = ballistic
1e-05	0	0
1e-05	0.01	0
1e-05	0.02	0
1e-05	0.03	0
1e-05	0.04	1
1e-05	0.05	2
1e-05	0.06	2
1e-05	0.08	2
1e-05	0.1	2
1e-05	0.12	2
1e-05	0.14	2
1e-05	0.16	2
1e-05	0.18	2
1e-05	0.2	2
3.16228e-05	0	0
3.16228e-05	0.01	0
3.16228e-05	0.02	0
3.16228e-05	0.03	0
3.16228e-05	0.04	2
3.16228e-05	0.05	2
3.16228e-05	0.06	2
3.16228e-05	0.08	2
3.16228e-05	0.1	2
3.16228e-05	0.12	2
3.16228e-05	0.14	2
3.16228e-05	0.16	2
3.16228e-05	0.18	2
3.16228e-05	0.2	2
0.0001	0	0
0.0001	0.01	0
0.0001	0.02	0
0.0001	0.03	0
0.0001	0.04	1
0.0001	0.05	2
0.0001	0.06	2
0.0001	0.08	2
0.0001	0.1	2
0.0001	0.12	2
0.0001	0.14	2
0.0001	0.16	2
0.0001	0.18	2
0.0001	0.2	2
0.000316228	0	0
0.000316228	0.01	0
0.000316228	0.02	0
0.000316228	0.03	0
0.000316228	0.04	2
0.000316228	0.05	2
0.000316228	0.06	2
0.000316228	0.08	2
0.000316228	0.1	2
0.000316228	0.12	2
0.000316228	0.14	2
0.000316228	0.16	2
0.000316228	0.18	2
0.000316228	0.2	2
0.001	0	0
0.001	0.01	0
0.001	0.02	0
0.001	0.03	0
0.001	0.04	2
0.001	0.05	2
0.001	0.06	2
0.001	0.08	2
0.001	0.1	2
0.001	0.12	2
0.001	0.14	2
0.001	0.16	2
0.001	0.18	2
0.001	0.2	2
0.00316228	0	0
0.00316228	0.01	0
0.00316228	0.02	0
0.00316228	0.03	0
0.00316228	0.04	0
0.00316228	0.05	2
0.00316228	0.06	2
0.00316228	0.08	2
0.00316228	0.1	2
0.00316228	0.12	2
0.00316228	0.14	2
0.00316228	0.16	2
0.00316228	0.18	2
0.00316228	0.2	2
0.01	0	0
0.01	0.01	0
0.01	0.02	0
0.01	0.03	0
0.01	0.04	1
0.01	0.05	2
0.01	0.06	1
0.01	0.08	2
0.01	0.1	1
0.01	0.12	2
0.01	0.14	1
0.01	0.16	2
0.01	0.18	2
0.01	0.2	2
0.0316228	0	0
0.0316228	0.01	0
0.0316228	0.02	0
0.0316228	0.03	0
0.0316228	0.04	1
0.0316228	0.05	1
0.0316228	0.06	1
0.0316228	0.08	1
0.0316228	0.1	1
0.0316228	0.12	1
0.0316228	0.14	1
0.0316228	0.16	1
0.0316228	0.18	1
0.0316228	0.2	1
0.1	0	0
0.1	0.01	0
0.1	0.02	0
0.1	0.03	0
0.1	0.04	1
0.1	0.05	1
0.1	0.06	1
0.1	0.08	1
0.1	0.1	1
0.1	0.12	1
0.1	0.14	1
0.1	0.16	1
0.1	0.18	1
0.1	0.2	1
0.316228	0	0
0.316228	0.01	0
0.316228	0.02	0
0.316228	0.03	0
0.316228	0.04	0
0.316228	0.05	1
0.316228	0.06	1
0.316228	0.08	1
0.316228	0.1	1
0.316228	0.12	1
0.316228	0.14	1
0.316228	0.16	1
0.316228	0.18	1
0.316228	0.2	1
1	0	0
1	0.01	0
1	0.02	0
1	0.03	0
1	0.04	0
1	0.05	1
1	0.06	1
1	0.08	1
1	0.1	1
1	0.12	1
1	0.14	1
1	0.16	1
1	0.18	1
1	0.2	1

[truncated: 38 more sheets: Figure 5a, Figure 5b, Figure S2a, Figure S2b, Figure S2c, Figure S2d, Figure S3a, Figure S3b, Figure S4, Figure S5a, Figure S5b, Figure S5c, Figure S6a, Figure S6b, Figure S6c, Figure S6d, Figure S6e, Figure S6f, Figure S6g, Figure S6h …]
